# Supplementary material for: Comparison and improvement of algorithms for computing minimal cut sets
Source: BMC Bioinformatics. 2013 Nov 6;14:318. doi: 10.1186/1471-2105-14-318 (PMC3882775; doi:10.1186/1471-2105-14-318)
Supplement: Additional file 1 — tar gzipped archive of the SBML files for the models E0, E1, and E2. [file 1471-2105-14-318-S1.zip]

Archive with 1 entries (1 files):
- 4937272389419064_add1.tgz
